# Supplementary material for: Psychometric Properties of the Italian Version of the 25-Item Hikikomori Questionnaire for Adolescents
Source: Int J Environ Res Public Health. 2022 Aug 21;19(16):10408. doi: 10.3390/ijerph191610408 (PMC9408307; doi:10.3390/ijerph191610408)
Supplement: Supplementary file 1 [file ijerph-19-10408-s001.zip]

Archive with 1 entries (1 files):
- ijerph-1798013-supplementary.pdf
